# Supplementary material for: iNetModels 2.0: an interactive visualization and database of multi-omics data
Source: Nucleic Acids Res. 2021 Apr 13;49(W1):W271–6. doi: 10.1093/nar/gkab254 (PMC8262747; doi:10.1093/nar/gkab254)
Supplement: gkab254_Supplemental_Files [file gkab254_supplemental_files.zip]

Archive with 2 entries (2 files):
- Supplementary Figures.pdf
- Supplementary Table 1.xlsx
