# Supplementary material for: iNetModels 2.0: an interactive visualization and database of multi-omics data
Source: Nucleic Acids Res. 2021 Apr 13;49(W1):W271–6. doi: 10.1093/nar/gkab254 (PMC8262747; doi:10.1093/nar/gkab254)
Supplement: gkab254_Supplemental_Files [file gkab254_supplemental_files.zip › Supplementary Table 1.xlsx]

## Sheet: counts
Supplementary Table 1 Detailed individual network information, including the number of node and edges.
category_id	network_name	category_type	category_name	node_count	edge_count
0	Gene Co-Expression Network	Normal Tissue	Adipose - Subcutaneous	10806	92735038
1	Gene Co-Expression Network	Normal Tissue	Skeletal Muscle	7900	55491798
2	Gene Co-Expression Network	Normal Tissue	Artery - Tibial	10531	81125672
3	Gene Co-Expression Network	Normal Tissue	Artery - Coronary	11004	76978942
4	Gene Co-Expression Network	Normal Tissue	Heart - Atrial Appendage	8731	71080554
5	Gene Co-Expression Network	Normal Tissue	Adipose - Visceral (Omentum)	10696	97927768
6	Gene Co-Expression Network	Normal Tissue	Uterus	11357	66282200
7	Gene Co-Expression Network	Normal Tissue	Vagina	11662	103046808
8	Gene Co-Expression Network	Normal Tissue	Breast	11181	105290952
9	Gene Co-Expression Network	Normal Tissue	Skin - Not Sun Exposed (Suprapubic)	10829	90034038
10	Gene Co-Expression Network	Normal Tissue	Minor Salivary Gland	10891	94672140
11	Gene Co-Expression Network	Normal Tissue	Brain - Cortex	9801	85882308
12	Gene Co-Expression Network	Normal Tissue	Adrenal Gland	9909	77444420
13	Gene Co-Expression Network	Normal Tissue	Thyroid	11598	107137906
14	Gene Co-Expression Network	Normal Tissue	Lung	11640	103496338
15	Gene Co-Expression Network	Normal Tissue	Spleen	10858	93473890
16	Gene Co-Expression Network	Normal Tissue	Pancreas	7476	53933814
17	Gene Co-Expression Network	Normal Tissue	Esophagus - Muscularis	10513	90195954
18	Gene Co-Expression Network	Normal Tissue	Esophagus - Mucosa	10337	88739794
19	Gene Co-Expression Network	Normal Tissue	Esophagus - Gastroesophageal Junction	10594	91350916
20	Gene Co-Expression Network	Normal Tissue	Stomach	10420	98115768
21	Gene Co-Expression Network	Normal Tissue	Colon - Sigmoid	10790	87589450
22	Gene Co-Expression Network	Normal Tissue	Small Instestine	11424	107759674
23	Gene Co-Expression Network	Normal Tissue	Colon - Transverse	10933	106623294
24	Gene Co-Expression Network	Normal Tissue	Prostate	11571	100323024
25	Gene Co-Expression Network	Normal Tissue	Testis	12581	132223286
26	Gene Co-Expression Network	Normal Tissue	Nerve - Tibial	11620	99613712
27	Gene Co-Expression Network	Normal Tissue	Skin - Sun Exposed (Lower leg)	10957	92839410
28	Gene Co-Expression Network	Normal Tissue	Heart - Left Ventricle	7216	50442844
29	Gene Co-Expression Network	Normal Tissue	Brain - Cerebellum	10839	107543512
31	Gene Co-Expression Network	Normal Tissue	Whole Blood	6760	43286784
32	Gene Co-Expression Network	Normal Tissue	Artery - Aorta	10764	76990244
34	Gene Co-Expression Network	Normal Tissue	Pituitary	11586	96891626
35	Gene Co-Expression Network	Normal Tissue	Brain - Frontal Cortex (BA9)	10014	90501144
36	Gene Co-Expression Network	Normal Tissue	Brain - Caudate (basal ganglia)	9274	83706642
37	Gene Co-Expression Network	Normal Tissue	Brain - Nucleus accumbens (basal ganglia)	9434	87175172
38	Gene Co-Expression Network	Normal Tissue	Brain - Putamen (basal ganglia)	8596	71930786
39	Gene Co-Expression Network	Normal Tissue	Brain - Hypothalamus	9883	94250924
40	Gene Co-Expression Network	Normal Tissue	Brain - Spinal cord (cervical c-1)	9809	93290944
41	Gene Co-Expression Network	Normal Tissue	Brain - Hippocampus	8956	77868034
42	Gene Co-Expression Network	Normal Tissue	Brain - Anterior cingulate cortex (BA24)	9247	76842174
43	Gene Co-Expression Network	Normal Tissue	Ovary	11123	67819488
44	Gene Co-Expression Network	Normal Tissue	Brain - Cerebellar Hemisphere	10750	109865304
45	Gene Co-Expression Network	Normal Tissue	Liver	7808	48580378
46	Gene Co-Expression Network	Normal Tissue	Brain - Substantia nigra	8962	76361138
47	Gene Co-Expression Network	Normal Tissue	Kidney - Cortex	9571	84679794
48	Gene Co-Expression Network	Normal Tissue	Brain - Amygdala	8751	73780556
49	Gene Co-Expression Network	Normal Tissue	Cervix - Ectocervix	11620	1786836
50	Gene Co-Expression Network	Normal Tissue	Fallopian Tube	11876	351524
51	Gene Co-Expression Network	Normal Tissue	Cervix - Endocervix	11743	63292
52	Gene Co-Expression Network	Normal Tissue	Bladder	11252	18268582
53	Gene Co-Expression Network	Normal Tissue	Kidney - Medulla	10197	13884080
54	Gene Co-Expression Network	Cancer Tissue	Skin (SKCM)	7308	30792406
55	Gene Co-Expression Network	Cancer Tissue	Acute Myeloid Leukemia (LAML)	7798	29946136
56	Gene Co-Expression Network	Cancer Tissue	Kidney - Clear Cell (KIRC)	7475	41089246
57	Gene Co-Expression Network	Cancer Tissue	Head and Neck (HNSC)	7095	33346364
58	Gene Co-Expression Network	Cancer Tissue	Glioblastoma (GBM)	7644	27867658
59	Gene Co-Expression Network	Cancer Tissue	Ovarian (OV)	7260	23957758
60	Gene Co-Expression Network	Cancer Tissue	Uterus - Endometrial (UCS)	7658	2691962
61	Gene Co-Expression Network	Cancer Tissue	Kidney - Papillary Cell (KIRP)	7298	33443918
62	Gene Co-Expression Network	Cancer Tissue	Bladder (BLCA)	7506	32450572
63	Gene Co-Expression Network	Cancer Tissue	Lymphoma (DLBC)	6631	13394812
64	Gene Co-Expression Network	Cancer Tissue	Esophageal (ESCA)	7760	23144784
65	Gene Co-Expression Network	Cancer Tissue	Pancreas (PAAD)	7472	26091582
66	Gene Co-Expression Network	Cancer Tissue	Prostate (PRAD)	7226	38692908
67	Gene Co-Expression Network	Cancer Tissue	Glioma - Lower Grade (LGG)	7628	41687166
68	Gene Co-Expression Network	Cancer Tissue	Uterus (UCEC)	7536	37159476
69	Gene Co-Expression Network	Cancer Tissue	Bone / Sarcoma (SARC)	7401	27188164
70	Gene Co-Expression Network	Cancer Tissue	Adrenal Gland (ACC)	6632	11414882
71	Gene Co-Expression Network	Cancer Tissue	Adrenal Medula (PCPG)	6747	21187806
72	Gene Co-Expression Network	Cancer Tissue	Liver (LIHC)	5673	23640486
73	Gene Co-Expression Network	Cancer Tissue	Thyroid (THCA)	7120	38615168
74	Gene Co-Expression Network	Cancer Tissue	Thymus (THYM)	7648	37122668
75	Gene Co-Expression Network	Cancer Tissue	Mesothelioma (MESO)	7083	8776748
76	Gene Co-Expression Network	Cancer Tissue	Testis (TGCT)	7745	35432418
77	Gene Co-Expression Network	Cancer Tissue	Bile Duct (CHOL)	7222	31169178
78	Gene Co-Expression Network	Cancer Tissue	Eye (UVM)	5856	15895480
79	Gene Co-Expression Network	Cancer Tissue	Rectum (READ)	7332	24673562
80	Gene Co-Expression Network	Cancer Tissue	Kidney - Chromophobe (KICH)	6936	23464370
81	Gene Co-Expression Network	Cancer Tissue	Breast (BRCA)	7962	49139760
82	Gene Co-Expression Network	Cancer Tissue	Colon (COAD)	7433	37600700
83	Gene Co-Expression Network	Cancer Tissue	Cervix (CESC)	7693	26477992
84	Gene Co-Expression Network	Cancer Tissue	Lung (LUAD)	7867	40915226
85	Gene Co-Expression Network	Cancer Tissue	Lung - Squamous Cell (LUSC)	7846	40117484
86	Gene Co-Expression Network	Cancer Tissue	Stomach (STAD)	7660	35096646
87	Multi-Omics Network	SCAPIS - SciLifeLab Wellness Profiling Study	Delta - Overall	910	520514
88	Multi-Omics Network	SCAPIS - SciLifeLab Wellness Profiling Study	Longitudinal - Overall	914	547982
89	Multi-Omics Network	SCAPIS - SciLifeLab Wellness Profiling Study	Delta - Female	921	358844
90	Multi-Omics Network	SCAPIS - SciLifeLab Wellness Profiling Study	Longitudinal - Female	937	444162
91	Multi-Omics Network	SCAPIS - SciLifeLab Wellness Profiling Study	Delta - Male	927	532100
92	Multi-Omics Network	SCAPIS - SciLifeLab Wellness Profiling Study	Longitudinal - Male	931	566390
93	Multi-Omics Network	P100 Study	Delta - Overall	724	171780
94	Multi-Omics Network	P100 Study	Longitudinal - Overall	728	173422
95	Multi-Omics Network	P100 Study	Delta - Female	734	43402
96	Multi-Omics Network	P100 Study	Longitudinal - Female	743	53362
97	Multi-Omics Network	P100 Study	Delta - Male	746	62074
98	Multi-Omics Network	P100 Study	Longitudinal - Male	738	154472
99	Multi-Omics Network	Integrative Personal Omics Study (Male Only)	Delta - Overall	422	39916
100	Multi-Omics Network	Integrative Personal Omics Study (Male Only)	Longitudinal - Overall	425	59344
101	Multi-Omics Network	Integrative Personal Omics Study (Male Only)	Delta - Insulin Resistant	341	5390
102	Multi-Omics Network	Integrative Personal Omics Study (Male Only)	Longitudinal - Insulin Resistant	426	48088
103	Multi-Omics Network	Integrative Personal Omics Study (Male Only)	Delta - Insulin Sensitive	279	1034
104	Multi-Omics Network	Integrative Personal Omics Study (Male Only)	Longitudinal - Insulin Sensitive	424	19924
105	Multi-Omics Network	Covid-19 CMA Treatment	Overall Network	1013	163272
106	Multi-Omics Network	NAFLD CMA Treatment	Overall Network	1042	80750
